# Supplementary material for: Myeloperoxidase inhibition in mice alters atherosclerotic lesion composition
Source: PLoS One. 2019 Mar 19;14(3):e0214150. doi: 10.1371/journal.pone.0214150 (PMC6424399; doi:10.1371/journal.pone.0214150)
Supplement: S1 File — (XLSX) [file pone.0214150.s001.xlsx]

## Sheet: Figure 1
Figure 1 A-C
Mouse activity endpoint		technical duplicates			average vehicle		average '2999
vehicle		PF'2999
1193.93	1121.36	95.635	95.415		1157.64		95.525
1232.21	1364.21	408.255	321.115		1298.21		364.685
1441.1	1521.13	166.415	160.035		1481.12		163.225
1512.88	1466.65	573.715	356.095		1489.77		464.905
1864.69	2054.55	174.815	-177.465		1959.62		-1.325
1448.88	1551.04	231.535	179.795		1499.95		205.665
1083.41	1157.91	245.635	396.795		1120.66		321.215
1824.32	1845.8	201.215	236.235		1835.06		218.725
1818.95	1699.82				1759.38
mouse MPO levels		technical duplicates			average		average
Vehicle		2999							activity/levels veh		activity/levels '2999
853.177	907.625	409.833	400.602		880.401		405.217		1.31491		0.235738
555.117	586.288	799.699	838.06		570.702		818.88		2.27477		0.445346
819.431	818.16	533.679	529.833		818.796		531.756		1.80889		0.306955
783.712	802.207	499.599	550.468		792.96		525.033		1.87874		0.885477
834.749	839.231	525.184	541.338		836.99		533.261		2.34128		-0.00248471
1066.42	1096.45	518.261	502.475		1081.44		510.368		1.387		0.402974
1025.72	1048.33	394.682	408.662		1037.02		401.672		1.08066		0.799694
1032.04	1075.35	385.284	399.465		1053.7		392.375		1.74154		0.557439
1206.36	1240				1223.18				1.43837
En face
Vehicle	15 mpk '2999
	11.9498
4.33889	7.81115
9.10693	7.01911
7.11614	11.9985
22.5452	21.1657
15.6469	13.7867
	7.29987
	28.1122
6.8352	12.9707
11.3856
4.71755
8.84291
16.0542	13.8671
9.26437	16.4587

## Sheet: Figure 2
A-C Lesion area, necrotic core area, necrotic core ratio
Area Vehicle	Area '2999	Necrotic core area Vehicle	Necrotic core area '2999	Percent vehicle	Percent '2999
471330	326675	241482	24806.2	51.2342	7.59356
348910	267738	118633	78481.2	34.0011	29.3128
634777	405769	209810	98025	33.0526	24.1578
439846		57125.8		12.9877
498742	400612	173884	87443.8	34.8645	21.8275
177344	454163	93143.8	100729	52.5216	22.1789
342719	708916	69593.8	29546.6	20.3064	4.16786
348386	519812	78561.1	67325.3	22.55	12.9519
292636	230926	121022	57452	41.3559	24.879
	375584		104276		27.7636
	136557		48885.4		35.7986
219538		46981.2		21.4001
	335121		61060.6		18.2205
203075	436120	66185.8	110367	32.5917	25.3065
360372	437408	118989	102356	33.0184	23.4006
477138	432925	165087	95212.5	34.5994	21.9928
391716	276121	64584.4	36025.4	16.4876	13.047
D-E Collagen stain
Area Vehicle	Area '2999	Percent vehicle	Percent '2999
64550		13.6953
69737.5	146969	19.9873	44.9893
277194	128175	43.6679	47.8734
222256	220725	50.5305	54.3967
92731.2		18.593
17568.8	126000	9.90661	31.4518
	238956		52.6146
	334938		47.2464
63662.5	283706	21.7548	54.5786
	117612		50.9308
	101919		27.1361
35256.2		16.0593
	88506.2		26.4102
91231.2	127131	19.1205	29.0647
	164488		37.9945
	173965		33.5303
F-G Oil Red O stain
Area Vehicle	Area '2999	Percent vehicle	Percent '2999
342419	225019	72.6495	68.8815
167012	143425	47.867	53.5693
195881	191125	30.8583	47.102
144931		32.9505
103931	124469	20.8387	31.0696
64631.2	177800	36.4441	39.1489
168668	214425	32.8624	30.2469
109918	166050	25.5744	31.9442
140560	91681.2	40.4876	39.7016
	141056		36.8258
	39746.5		23.9291
106950	112012	48.7161	25.953
	178055		51.3982
169050	65553	61.4066	14.5374
181465	51407.5	43.8643	12.738
152702	109542	31.4694	32.7618

## Sheet: Figure 3
Figure 3
A-B CD68 area
Vehicle	PF-'2999	Vehicle ratio	PF'2999 ratio
173340	258628	49.6805	79.1698
150576	122040	23.7211	45.582
198100	122276	45.0385	30.1344
194800		39.0583
112332	180612	63.3414	45.084
134492	173224	61.2615	38.1413
	198824		28.0462
	236860		45.5665
	114052		49.389
E. Red cells/aorta area
7 weeks			14 weeks
vehicle	5 mpk '2999	15 mpk '2999	vehicle	5 mpk '2999	15 mpk '2999
3.57389	1.43602	0.581596	2.08771	10.0252	2.01974
3.3254	0.720398	1.19015	15.3648	9.93165	3.73974
2.23302	1.62403	1.53089	5.20223	3.10722	5.69375
2.12944	2.1167	1.72568	1.46046	0.240552	5.80786
2.6411	3.48588	0.549537	4.92248	1.87983	19.5479
1.77366	0.673942	1.43772	9.66254	3.53373	8.20591
1.30385	1.65215	1.11916	1.77836	10.3721	0.122686
1.49229	1.29204	1.23242	1.49965	1.97233	10.1041
2.11212	2.04731	2.55552		4.45561	3.2772
	3.70973				8.33317
G. RFP/Lesion area
7 weeks
vehicle	5 mpk '2999	15 mpk '2999
0.00606	0.00324	0.00275
	0.0029	0.00268
0.00355		0.00379
	0.00515	0.00179
0.00369		0.00275
0.00029	0.00038	0.00126
0.00218	0.00109	0.00087
0.00078	0.00187	0.00117
0.00181	0.00057	0.00117
0.00235		0.00461

## Sheet: figure 4
A. MPO activity
Vehicle	15 mpk PF'2999
578.628	234.308
491.381	41.4308
475.383	32.9113
508.002	42.3269
558.372	17.4963
802.346	171.196
481.373
B. 18F FDG - SUV
WT	Ldlr-/-	Ldlr 5 mpk '2999	Ldlr 15 mpk '2999
0.3502	1.248	1.906	0.5261
0.4288	0.6595	0.732	0.836
0.3137	0.9507	1.003	0.4735
0.526	0.5928	0.743	0.4574
0.4255	0.5434	0.884	0.7509
0.3998	0.892	2.114	0.5249
	1.5435	0.834	1.8211
	1.2033	0.633	0.8034
	0.5926	0.749
	1.9998	0.623	0.6474
	1.622
	0.64
	0.763
	1.219
	0.821
	0.322
	2.139
	1.046
